# Supplementary material for: Challenges of E-Waste Dismantling in China
Source: Toxics. 2024 Nov 28;12(12):867. doi: 10.3390/toxics12120867 (PMC11679424; doi:10.3390/toxics12120867)
Supplement: Supplementary file 1 [file toxics-12-00867-s001.zip]

Archive with 1 entries (1 files):
- toxics-3315957-supplementary.pdf
